# Supplementary material for: Risk Management of Dairy Product Losses as a Tool to Improve the Environment and Food Rescue
Source: Foods. 2019 Oct 11;8(10):481. doi: 10.3390/foods8100481 (PMC6835670; doi:10.3390/foods8100481)
Supplement: Supplementary File 1 [file foods-08-00481-s001.zip]

Archive with 4 entries (4 files):
- Table, figure.v6/figure 1.docx
- Table, figure.v6/Figure 2 a,b,c,.docx
- Table, figure.v6/Figure 3.docx
- Table, figure.v6/Table.docx
